# Supplementary material for: Efficient Genome Editing Using the T2A-Coupled Co-Expression of Two ZFN Monomers
Source: Int J Mol Sci. 2025 Aug 6;26(15):7602. doi: 10.3390/ijms26157602 (PMC12347167; doi:10.3390/ijms26157602)
Supplement: Supplementary file 1 [file ijms-26-07602-s001.zip]

Archive with 2 entries (2 files):
- Katayama et al-Supplementary Table (IJMS).pdf
- Katayama et al-Supplementary_Figure丂Production.pdf
